# Supplementary material for: A Bacterial Platform for Studying Ubiquitination Cascades Anchored by SCF-Type E3 Ubiquitin Ligases
Source: Biomolecules. 2024 Sep 25;14(10):1209. doi: 10.3390/biom14101209 (PMC11505812; doi:10.3390/biom14101209)
Supplement: Supplementary file 1 [file biomolecules-14-01209-s001.zip]

Archive with 3 entries (3 files):
- Attached files.pdf
- Figure S1-S4.pdf
- Table S1.pdf
